# Supplementary material for: IL12 p35 and p40 subunit genes administered as pPAL plasmid constructs do not improve protection of pPAL-LACK vaccine against canine leishmaniasis
Source: PLoS One. 2019 Feb 22;14(2):e0212136. doi: 10.1371/journal.pone.0212136 (PMC6386296; doi:10.1371/journal.pone.0212136)
Supplement: S1 Table — (XLSX) [file pone.0212136.s003.xlsx]

## Sheet: NECS
NECS
	Dog	150 dpi	180 dpi	240 dpi	300 dpi	330 dpi
GI	1	0	1	0	0	0
	2	1	6	10	10	10
	3	0	0	3	7	8
	4	1	3	10	10	10
	5	2	5	10	10	10
GII	6	1	0	0	0	0
	7	1	1	0	0	7
	8	1	0	5	0	7
	9	0	1	2	1	1
	10	3	7	8	6	6

## Sheet: Parasite burden
Parasite burden (amas/mg tissue)
Bone marrow21dpi		Bone marrow 180dpi		Bone marrow 240dpi		Bone marrow 300dpi		Liver 300dpi		Lymph node 300 dpi		Spleen 300dpi
GI	GII	GI	GII	GI	GII	GI	GII	GI	GII	GI	GII	GI	GII
0	0	1	17	7.70437	46.6098	497	1	85	15.1747	156	382.106	325	2
0	0	135	29	210.946	687.182	245	19	2895	807.941	2858	740	2488	110
1	0	11	67	44.9926	528.609		1719	382	437.559	3841	1827	2960	117
1	0	24	56	0.870075	17.9491		3	975	533.793	3236	252	1374	3257
10	7	31	54	203.265	16.3765		946	2154	1578	827	2536	2907	5212

## Sheet: IgG ELISA
Total IgG	OD450nm
dpi\Dog	1	2	3	4	5	6	7	8	9	10
-60	0.647	0.383	0.437	0.821	0.623	0.5015	0.4375	0.5805	0.5005	0.506
-7	0.8815	0.437	0.5205	0.987	0.6365	0.634	0.5095	0.6135	0.511	0.563
21	1.804	0.708	1.537	1.5755	1.118	0.964	2.265	1.0415	0.124	1.185
40	1.374	1.37	0.9185	2.7465	1.2155	1.291	2.054	1.3935	1.729	1.7735
120	3.4295	3.2295	3.4	3.4	3.1375	3.4	3.3255	3.4	3.4	3.4
180	3.4	3.4	3.1375	3.4	3.4	3.033	3.4	2.994	3.4	3.4
240	3.4	3.4	3.4	3.4	3.4	3.4	2.8645	3.4	1.8255	3.4
300	3.4	3.4	3.4	3.4	3.4	2.87	3.4	3.4	3.4	3.4
IgG1	OD450nm
dpi\Dog	1	2	3	4	5	6	7	8	9	10
-60	0.12	0.1265	0.1225	0.1605	0.1455	0.154	0.141	0.1445	0.1175	0.1215
-7	0.099	0.1025	0.097	0.134	0.1125	0.165	0.0875	0.1085	0.116	0.116
21	0.1255	0.164	0.2895	0.1355	0.1555	0.1755	0.466	0.2265	0.1045	0.1795
40	0.099	0.118	0.1925	0.2175	0.132	0.1045	0.4085	0.25	0.1835	0.1055
120	0.5135	0.9885	0.3425	0.5265	0.7915	0.688	0.8575	0.6695	0.4735	0.6325
180	0.6065	0.9345	0.4615	0.775	1.0445	0.277	0.5875	0.6435	0.3235	0.754
240	0.2785	0.5915	0.53	0.7465	0.7345	0.2865	0.417	0.5225	0.1855	0.684
300	0.684	0.534	0.413	0.578	0.532	0.342	0.357	0.519	0.235	0.782
IgG2	OD450nm
dpi\Dog	1	2	3	4	5	6	7	8	9	10
-60	0.393	0.29	0.2555	0.5475	0.3805	0.245	0.333	0.265	0.3935	0.3795
-7	0.3885	0.325	0.25	0.553	0.3845	0.2665	0.3115	0.341	0.3275	0.2545
21	0.598	0.5505	0.5615	0.814	0.7205	0.4925	1.0215	0.859	0.09	0.5425
40	0.6305	0.678	0.552	1.5735	0.741	0.8655	1.043	0.9685	0.747	0.169
120	1.7925	1.9925	1.8435	1.934	2.053	2.409	1.7825	2.1245	1.7785	2.0785
180	1.9515	2.027	2.0045	2.1575	2.2185	1.6145	2.1815	2.182	1.972	2.39
240	1.838	1.969	1.925	2.07	1.9865	1.8165	1.2685	1.8295	1.469	2.033
300	1.09	1.053	0.946	0.866	1.145	1.02	0.899	1.121	0.691	1.432

## Sheet: LTT
LACK LTT (%(CD4+/CFSE-)
_7dpi		21 dpi		120 dpi		180 dpi		240 dpi		300 dpi
GI	GII	GI	GII	GI	GII	GI	GII	GI	GII	GI	GII
2	0	2	0	0	0	0.9	0	0.7	0	1.3	0
13.2	0	2.9	0	11.8	0	0.1	0	0.4	0	0.7	0
10.1	0	10.9	0	0	0	0.5	0	0.2	0		0
0	0	6.4	0	0	0	0	0	0	0		0
8.3	0	0	0	0	0	0.6	0		0		0

## Sheet: IFNg_IL10 ELISA
	IFNg (pg/ml)
Dog	21 dpi	180 dpi	240 dpi	300 dpi
1	0	12	9	24
2	0	21	0	3
3	0	3	0
4	0	0	0
5	0	45	27
6	95.7	15	15	3
7	51.7	24	21	0
8	207.5	0	6	0
9	0	6	3	12
10	36.2	42	18	0
	IL10 (pg/ml)
Dog	21 dpi	180 dpi	240 dpi	300 dpi
1	0	3	2	0
2	6.8	4	1	0
3	0	7	7	0
4	0	1	6	0
5	0	2	5	0
6	0	0	5	5
7	0	2	7	4
8	0	1	10	9
9	0	9	2	1
10	0	1	6	13
